# Supplementary material for: Reproducibility Crossroads: Impact of Statistical Choices on Proteomics Functional Enrichment
Source: Int J Mol Sci. 2025 Sep 21;26(18):9232. doi: 10.3390/ijms26189232 (PMC12471179; doi:10.3390/ijms26189232)
Supplement: Supplementary file 1 [file ijms-26-09232-s001.zip]

Archive with 11 entries (10 files):
- SupplementaryFiles/
- SupplementaryFiles/Captions_Supplementary.pdf
- SupplementaryFiles/FigureS1_15082025.tif
- SupplementaryFiles/FigureS2.tif
- SupplementaryFiles/FigureS2d.png
- SupplementaryFiles/FigureS3_03072025.tif
- SupplementaryFiles/FigureS4_06072025.tif
- SupplementaryFiles/FigureS5_06072025.tif
- SupplementaryFiles/Table S1.pdf
- SupplementaryFiles/Table S2.pdf
- SupplementaryFiles/Table S3.pdf
